# Supplementary material for: Effect of Microwave Maceration and SO2 Free Vinification on Volatile Composition of Red Wines
Source: Foods. 2021 May 22;10(6):1164. doi: 10.3390/foods10061164 (PMC8224603; doi:10.3390/foods10061164)
Supplement: Supplementary file 1 [file foods-10-01164-s001.zip]

Archive with 1 entries (1 files):
- foods-1210763-supplementary.pdf
